# Supplementary material for: PAI-1 interaction with sortilin-related receptor 1 is required for lung fibrosis
Source: JCI Insight. 2025 Apr 29;10(11):e186131. doi: 10.1172/jci.insight.186131 (PMC12220977; doi:10.1172/jci.insight.186131)
Supplement: Supporting data values [file jciinsight-10-186131-s232.xlsx]

## Sheet: Fig 1B
	DT 12.5
DTR+:DT P-			10//22/14	10//23/15	10//24/16	10//25/15	10//26/17	10//27/16	10//28/18	10//29/17	10//30/22	2014-11-01	2014-11-02	2014-11-03	2014-11-04	2014-11-05	2014-11-06	2014-11-07	2014-11-08	2014-11-09	2014-11-10	2014-11-11	2014-11-12	2014-11-13
		DT mkl	day 0	day 1	day 2	day 3	day 4	day 5	day 6	day 7	day 8	day 9	day 10	day 11	day 12	day 13	day 14	day 15	day 16	day 17	day 18	day 19	day 20	day 21
7052	F	105	0	0.2	0.4		0.4	0.5	0.4	0.2	-0.1		-0.1	-0.2	0	-0.2	-0.6					-0.2	-0.2	-0.2
7208	F	100	0	0.1	0.9		0.5	0.3	0.3	0.3	0.2		0.1	-0.1	0.3	-0.1	0					-0.3	-0.4	-0.7
7091	F	115	0	0	0.1		-0.1	-0.1	-0.2	-0.3	-0.5		-0.5	-0.6	-0.7	-0.9	-0.8					-0.7	-0.6	-0.6
7089	F	115	0	0.3	0.1		0.2	0.1	-0.1	-0.1	-0.3		-0.3	-0.3	0.1	-0.1	-0.3					-0.1	0	0.5
7467	F	80	0	-0.2	-0.4		-0.5	-0.6	-0.7	-1	-0.7		-0.8	-0.7	-0.7	-1	-0.9					-0.1	-0.5	-0.8
7466	F	85	0	0.4	0.1		0.2	0	0	-0.2	-0.2		-0.1	-0.1	-0.4	-0.4	0.1					-0.2	0.2	0
DTR+:DT P-			0	0.133333	0.2	#DIV/0!	0.116667	0.0333333	-0.05	-0.183333	-0.266667	#DIV/0!	-0.283333	-0.333333	-0.233333	-0.45	-0.416667	#DIV/0!	#DIV/0!	#DIV/0!	#DIV/0!	-0.266667	-0.25	-0.3
			0	0.0881917	0.175119	#DIV/0!	0.149257	0.1542	0.160728	0.188709	0.128236	#DIV/0!	0.132707	0.105409	0.174483	0.164823	0.170131	#DIV/0!	#DIV/0!	#DIV/0!	#DIV/0!	0.0918937	0.125831	0.203306
DTR+:DT VTN-			10//22/14	10//23/15	10//24/16	10//25/15	10//26/17	10//27/16	10//28/18	10//29/17	10//30/22	2014-11-01	2014-11-02	2014-11-03	2014-11-04	2014-11-05	2014-11-06	2014-11-07	2014-11-08	2014-11-09	2014-11-10	2014-11-11	2014-11-12	2014-11-13
		DT mkl	day 0	day 1	day 2	day 3	day 4	day 5	day 6	day 7	day 8	day 9	day 10	day 11	day 12	day 13	day 14	day 15	day 16	day 17	day 18	day 19	day 20	day 21
7537	F	90	0	-0.2	-0.8		-1	-1.5	-1.3	-1.2	-1.2		-1.7	-2.1	-2.6	-3.2	-2.8					-6.2	-6.2	-6.2
7535	F	95	0	-0.4	-0.4		-0.8	-1	-1.2	-1.1	-1		-1.8	-3.6	-4.4	-5.2	-5.8					-8.6	-8.6	-8.6
7442	F	105	0	0.3	-0.2		-0.5	-0.5	-0.8	-0.8	-0.7		-1.1	-1.3	-0.8	-1.1	-1.5					-0.9	-0.9	-1.2
7539	M	105	0	0	0.1		-0.1	-0.2	-0.1	-0.5	-0.5		-1.3	-2.1	-2.9	-4.2	-4.9					-8.5	-8.5	-8.5
7446	M	120	0	0.1	0.3		-0.4	-0.8	-1.3	-1.5	-1.8		-2.5	-3	-3.2	-3.3	-3.6					-4.3	-4.6	-5.3
7282	M	120	0	-0.2	0		-0.2	-0.2	0	-0.2	-0.4		-1	-1.4	-1.8	-4	-4.6					-5.8	-6	-6.2
DTR+:DT VTN-			0	-0.0666667	-0.166667	#DIV/0!	-0.5	-0.7	-0.783333	-0.883333	-0.933333	#DIV/0!	-1.56667	-2.25	-2.61667	-3.5	-3.86667	#DIV/0!	#DIV/0!	#DIV/0!	#DIV/0!	-5.71667	-5.8	-6
			0	0.102198	0.160555	#DIV/0!	0.141421	0.206559	0.244154	0.195647	0.212394	#DIV/0!	0.227547	0.36765	0.502273	0.563323	0.636483	#DIV/0!	#DIV/0!	#DIV/0!	#DIV/0!	1.17627	1.1659	1.10484
DTR+:DT P-V-			10//22/14	10//23/15	10//24/16	10//25/15	10//26/17	10//27/16	10//28/18	10//29/17	10//30/22	2014-11-01	2014-11-02	2014-11-03	2014-11-04	2014-11-05	2014-11-06	2014-11-07	2014-11-08	2014-11-09	2014-11-10	2014-11-11	2014-11-12	2014-11-13
		DT mkl	day 0	day 1	day 2	day 3	day 4	day 5	day 6	day 7	day 8	day 9	day 10	day 11	day 12	day 13	day 14	day 15	day 16	day 17	day 18	day 19	day 20	day 21
7495	F	105	0	-0.1	0		0.1	0.1	0.2	0	0.2		0.1	0.1	0.1	-0.2	-0.1					-0.3	-0.2	-0.4
7497	F	100	0	0	-0.1		-0.1	-0.2	-0.6	-0.2	0		-0.6	-1.1	-1.4	-1.8	-2.2					-1.2	-0.7	-0.6
7496	F	115	0	-0.2	0		-0.3	-0.6	-0.7	-0.8	-0.2		-0.1	-0.1	0.1	-0.3	-0.1					0	0	-0.2
7468	F	115	0	0.2	0.1		0	0	-0.2	-0.3	-0.4		-0.4	-0.4	-0.3	-0.9	-0.6					-1.1	-1.3	-0.7
7119	F	105	0	-0.3	0.3		0.2	0	-0.7	-0.5	-0.6		-0.7	-0.8	-0.8	-0.8	-0.8					-1.3	-2	-2.2
7279	F	105	0	0.2	0.1		0	0	-0.4	-0.3	0		-0.1	-0.2	0	0.2	-0.5					-0.2	-0.2	-0.4
DTR+:DT P-V-			0	-0.0333333	0.0666667	#DIV/0!	-0.0166667	-0.116667	-0.4	-0.35	-0.166667	#DIV/0!	-0.3	-0.416667	-0.383333	-0.633333	-0.716667	#DIV/0!	#DIV/0!	#DIV/0!	#DIV/0!	-0.683333	-0.733333	-0.75
			0	0.0843274	0.0557773	#DIV/0!	0.0703167	0.104616	0.143759	0.111803	0.120185	#DIV/0!	0.129099	0.185143	0.246869	0.285968	0.317718	#DIV/0!	#DIV/0!	#DIV/0!	#DIV/0!	0.23582	0.31798	0.298608
DTR+:DT WT			10//22/14	10//23/15	10//24/16	10//25/15	10//26/17	10//27/16	10//28/18	10//29/17	10//30/22	2014-11-01	2014-11-02	2014-11-03	2014-11-04	2014-11-05	2014-11-06	2014-11-07	2014-11-08	2014-11-09	2014-11-10	2014-11-11	2014-11-12	2014-11-13
		DT mkl	day 0	day 1	day 2	day 3	day 4	day 5	day 6	day 7	day 8	day 9	day 10	day 11	day 12	day 13	day 14	day 15	day 16	day 17	day 18	day 19	day 20	day 21
7511	F	85	0	-0.3	-0.4		-0.5	-0.6	-0.3	-0.5	-0.5		-1.6	-2.1	-3	-4.3	-5.5					-7.5	-7.5	-7.5
7546	M	90	0	-0.5	-0.3		-0.3	-0.2	-0.6	-0.6	-0.7		-0.9	-1	-0.7	-0.7	-0.6					-1.1	-1	-0.9
7487	F	95	0	-0.1	-0.4		-0.6	-0.6	-0.7	-1	-0.9		-1.1	-1.1	-1.1	-0.9	-0.5					-1.5	-1.2	-2
7477	F	105	0	-0.1	-0.6		-0.5	-0.4	-0.7	-0.9	-0.6		-1	-1.3	-1	-1	-0.8					-0.5	-0.7	-1
7479	F	105	0	-0.2	-0.6		-0.8	-0.8	-0.7	-0.8	-0.8		-1.4	-1.6	-1.8	-2.6	-2.4					-3	-3.1	-3.1
7514	F	95	0	0	-0.5		-0.7	-0.8	-1	-0.9	-0.9		-1.6	-2.4	-3.7	-4.4	-5.5					-7.7	-7.7	-7.7
7543	M	95	0	0	-0.1		-0.5	-0.9	-0.9	-1.1	-1.5		-1.9	-2.5	-3.7	-4.6	-6.5					-6.5	-6.5	-6.5
DTR+:DT WT			0	-0.171429	-0.414286	#DIV/0!	-0.557143	-0.614286	-0.7	-0.828571	-0.842857	#DIV/0!	-1.35714	-1.71429	-2.14286	-2.64286	-3.11429	#DIV/0!	#DIV/0!	#DIV/0!	#DIV/0!	-3.97143	-3.95714	-4.1
			0	0.0680136	0.0670059	#DIV/0!	0.0611678	0.0936777	0.0845154	0.0808122	0.123167	#DIV/0!	0.139484	0.234448	0.492253	0.675721	0.998434	#DIV/0!	#DIV/0!	#DIV/0!	#DIV/0!	1.19617	1.20235	1.14995
DTR-:DT			10//22/14	10//23/15	10//24/16	10//25/15	10//26/17	10//27/16	10//28/18	10//29/17	10//30/22	2014-11-01	2014-11-02	2014-11-03	2014-11-04	2014-11-05	2014-11-06	2014-11-07	2014-11-08	2014-11-09	2014-11-10	2014-11-11	2014-11-12	2014-11-13
		DT mkl	day 0	day 1	day 2	day 3	day 4	day 5	day 6	day 7	day 8	day 9	day 10	day 11	day 12	day 13	day 14	day 15	day 16	day 17	day 18	day 19	day 20	day 21
7597	M	100	0	0.3	0.5		0.5	0.3	0.4	0.2	-0.1		0	-0.2	0.5	0.5	0.3					0.5	0.8	0.9
7548	M	115	0	0.3	-0.2		-0.2	-0.2	-0.3	-0.2	0		-0.2	-0.5	-0.5	-0.7	-1					-0.9	-0.9	-0.9
7473	F	105	0	0	0.3		0.2	0	-0.5	-0.6	-0.7		-0.5	-0.5	-0.2	-0.1	-0.4					0.3	-0.2	-0.7
7475	F	90	0	0.4	-0.1		0.2	0.2	0.2	0.3	0.1		0.2	0.3	0.3	0.4	0.5					1	0	0
7474	F	100	0	0.1	0.4		0.1	-0.1	0.1	0.1	-0.1		0	0.1	0.1	0.2	0.2					1.3	1.1	1.2
7472	F	105	0	-0.2	-0.2		-0.4	-0.3	-0.1	-0.5	-0.8		-0.5	-0.1	0.1	-0.1	-0.5					0.4	0	0
DTR-:DT			0	0.15	0.116667	#DIV/0!	0.0666667	-0.0166667	-0.0333333	-0.116667	-0.266667	#DIV/0!	-0.166667	-0.15	0.05	0.0333333	-0.15	#DIV/0!	#DIV/0!	#DIV/0!	#DIV/0!	0.433333	0.133333	0.0833333
			0	0.0921954	0.130171	#DIV/0!	0.130809	0.0945751	0.13581	0.153659	0.156347	#DIV/0!	0.117379	0.131022	0.145488	0.178263	0.234876	#DIV/0!	#DIV/0!	#DIV/0!	#DIV/0!	0.30948	0.294014	0.341971

## Sheet: Fig 1C
PAI-1/VN -/-		Hydroxyproline Assay
#2		2014-01-31
					Assay 2	Assay 1	Summary
1.62	400	0.466	6308
1.869	400	0.387	DTR+/VN-	0.4265	77.8419	80.749	79.2954
		0.528	6575
1.036	200	0.423	DTR+:DT:VTN-	0.4755	89.206	102.9	96.0529
1.042	200
		0.649	6303
		0.499	DTR+:DT:VTN-	0.574	112.05	135.849	123.95
0.562	100
0.576	100	0.593	6306
		0.422	DTR+:DT:VTN-	0.5075	96.6274	98.1005	97.3639
0.314	50	0.493	6309
0.296	50	0.452	DTR+:DT:VTN-	0.4725	88.5102	141.479	114.995
		0.479	6307
0.177	25	0.448	DTR+:DT:VTN-	0.4635	86.4229	106.315	96.3688
0.188	25
		0.399	6477
		0.521	DTR+:DT:VTN-	0.4615	85.9591	90.44	88.1995
0.131	12.5
0.112	12.5	0.469	6479
		0.457	DTR+:DT:VTN-	0.463	86.307	88.1326	87.2198			mean	SEM
									DTR+:DT:VTN-	98.0178	4.61231
0.067	0	0.523	6305
0.073	0	0.497	DTR+:DT:VTN-	0.51	97.2072	100.223	98.7152		DTR+:DT:P-V-	71.6752	5.58506
		0.367	6421	0.4225	76.9142	76.9649	76.9395		DTR+:DT:PAI-1-/-	65.8386	2.28916
		0.478	DTR+:DT:P-V-
									DTR+:DT:WT	104.164	6.16265
		0.39	6473	0.3865	68.5651	65.2434	66.9043
		0.383	DTR+:DT:P-V-						DTR+:PBS:WT	51.9859	3.26099
		0.408	6471	0.408	73.5514	66.1664	69.8589		DTR-:DT:WT	45.545	1.3059
			DTR+:DT:P-V-
		0.327	6589	0.331	55.6935	52.9682	54.3309
		0.335	DTR+:DT:P-V-
		0.318	6554	0.307	50.1274	52.1375	51.1325
		0.296	DTR+:DT:P-V-
		0.609	6550	0.507	96.5114	120.99	108.751
		0.405	DTR+:DT:P-V-
		0.397	6467	0.426	77.7259	69.2121	73.469
		0.455	DTR+:DT:P-V-
		0.305	6551	0.3105	50.9392	42.262	46.6006
		0.316	DTR+:DT:P-V-
		0.436	6468	0.464	86.5389	76.5034	81.5211
		0.492	DTR+:DT:P-V-
		0.511	6259	0.5265	101.034	87.2096	94.1218
		0.542	DTR+:DT:P-V-
		0.356	6470	0.3755	66.014	63.5821	64.798
		0.395	DTR+:DT:P-V-
		0.316	6437	0.342	58.2446	64.782	61.5133
	.	0.368	DTR+/PAI-1-/-
		0.355	6959	0.3605	62.5352	65.8895	64.2123
		0.366	DTR+/PAI-1-/-
		0.324	6672	0.3655	63.6948	59.2443	61.4695
		0.407	DTR+/PAI-1-/-
		0.393	6675	0.3805	67.1736	59.798	63.4858
		0.368	DTR+/PAI-1-/-
		0.388	6673	0.398	71.2322	78.7185	74.9753
		0.408	DTR+/PAI-1-/-
		0.409	6326	0.399	71.4641	67.8277	69.6459
		0.389	DTR+/PAI-1-/-
		0.392	6481	0.3975	71.1162	66.4433	68.7797
		0.403	DTR+/PAI-1-/-
		0.388	6297	0.3065	50.0115	61.6439	55.8277
		0.225	DTR+/PAI-1-/-
		0.502	6480	0.385	68.2172	50.4762	59.3467
		0.268	DTR+/PAI-1-/-
		0.498	6327	0.439	80.7409	77.5187	79.1298
		0.38	DTR+/PAI-1-/-
		0.579	6566	0.5835	114.253	138.71	126.482
		0.588	DTR+:DT:WT
		0.507	6646	0.5295	101.73	101.054	101.392
		0.552	DTR+:DT:WT
		0.574	6653	0.5705	111.238	105.669	108.453
		0.567	DTR+:DT:WT
		0.463	6651	0.4415	81.3207	97.0852	89.2029
		0.42	DTR+:DT:WT
		0.469	6696	0.537	103.469	105.023	104.246
		0.605	DTR+:DT:WT
		0.587	6600	0.5955	117.036	142.402	129.719
		0.604	DTR+:DT:WT
		0.416	6652	0.417	75.6386	82.0411	78.8399
		0.418	DTR+:DT:WT
		0.54	6649	0.4905	92.6848	97.2698	94.9773
		0.441	DTR+:DT:WT
		0.335	6648	0.3395	57.6648	47.6151	52.64
		0.344	DTR+:PBS:WT
		0.276	6550	0.2915	46.5327	49.0918	47.8122
		0.307	DTR+:PBS:WT
		0.363	6592	0.3935	70.1885	68.1046	69.1465
		0.424	DTR+:PBS:WT
		0.306	6599	0.325	54.302	62.4746	58.3883
		0.344	DTR+:PBS:WT
		0.172	6502	0.377	66.3618	38.9394	52.6506
		0.582	DTR+:PBS:WT
		0.258	6504	0.2505	37.024	39.4931	38.2585
		0.243	DTR+:PBS:WT
		0.243	6501	0.2825	44.4454	44.9385	44.692
		0.322	DTR+:PBS:WT
		0.286	6499	0.29	46.1848	58.4136	52.2992
		0.294	DTR+:PBS:WT
		0.343	6508	0.3335	56.2733	48.1689	52.2211
		0.324	DTR-:DT:WT
		0.265	6555	0.2595	39.1112	56.8446	47.9779
		0.254	DTR-:DT:WT
		0.251	6550	0.2715	41.8943	44.4771	43.1857
		0.292	DTR-:DT:WT
		0.232	6667	0.2775	43.2858	46.0461	44.6659
		0.323	DTR-:DT:WT
		0.279	6608	0.2725	42.1262	45.3077	43.717
		0.266	DTR-:DT:WT
		0.286	6596	0.299	48.2721	41.339	44.8056
		0.312	DTR-:DT:WT
		0.295	6594	0.273	42.2422		42.2422
		0.251	DTR-:DT:WT

## Sheet: Fig 1D
active mPAI-1 as std			pg/mL
			total mPAI-1
Sample Name	MFI	Concentration	Concentration
background	143.5	<20.51	<20.51
	132.5	<20.51
84000pg/mL	17000	79097.3	76051.9
	16938	73006.4
21000pg/mL	14392	18275.7	23276.8
	15580	28278
5250pg/mL	9250.5	5601.48	5156.45
	8402	4711.43
1312.5pg/mL	3544.5	1359.55	1348.8
	3501	1338.04
328.13pg/mL	1312	387.01	336.995
	1040	286.98
82.03pg/mL	422.5	80.1	75.795
	394	71.49
20.51pg/mL	234	25.93	22.405
	207	18.88
		Total PAI-1	ng/mL
			X (Interpolated)
DTR+:DT:P-V- 6589	129	<20.51	0	Imputed value = 0
	116	<20.51
DTR+:DT:P-V- 6590	100	<20.51	0
	111	<20.51
DTR+:DT:P-V- 6467	111.5	<20.51	0
	110	<20.51
DTR+:DT:P-V- 6468	107	<20.51	0
	115.5	<20.51
DTR+:DT:P-V- 6471	102	<20.51	0
	114	<20.51
DTR+:DT:P-V- 6470	109	<20.51	0
	88.5	<20.51
DTR+:DT:P-V- 6473	154	<20.51	0
	117.5	<20.51
DTR+:DT:P-V- 6551	138.5	<20.51	0
	136	<20.51
DTR+:DT:P-V- 6550	155.5	<20.51	0
	175	<20.51
DTR+:DT:P-V- 6554	112	<20.51	0
	106	<20.51
DTR+:DT:P-V- 6259	101	<20.51	0	mean	SEM
	113.5	<20.51		0	0
DTR+:DT:VTN- 6575	2531	885.48	0.92809
	2767.5	991.17
DTR+:DT:VTN- 6479	797	201.72	0.261673
	1025	281.59
DTR+:DT:VTN- 6309	3665.5	1419.95	1.39498
	3707.5	1441.12
DTR+:DT:VTN- 6303	2308	788.48	0.869522
	2710.5	965.43
DTR+:DT:VTN- 6477	1455	441.36	0.409585
	1195	343.43
DTR+:DT:VTN- 6305	2007	661.64	0.654393
	1942	634.87
DTR+:DT:VTN- 6306	1235	358.23	0.369179
	1192	342.32
DTR+:DT:VTN- 6307	1473.5	448.48	0.461327
	1458.5	442.71
DTR+:DT:VTN- 6308	846.5	218.74	0.238686	mean	SEM
	844	217.88		0.620826	0.127209
DTR+:DT:PAI-1- 6480	110.5	<20.51	0	Imputed value = 0
	102	<20.51
DTR+:DT:PAI-1- 6959	107	<20.51	0
	115	<20.51
DTR+:DT:PAI-1- 6437	124	<20.51	0
	122	<20.51
DTR+:DT:PAI-1- 6672	115	<20.51	0
	107.5	<20.51
DTR+:DT:PAI-1- 6673	104.5	<20.51	0
	115	<20.51
DTR+:DT:PAI-1- 6676	100	<20.51	0
	112.5	<20.51
DTR+:DT:PAI-1- 6675	105	<20.51	0
	97	<20.51
DTR+:DT:PAI-1- 6481	87	<20.51	0
	93	<20.51
DTR+:DT:PAI-1- 6297	114.5	<20.51	0
	119	<20.51
DTR+:DT:PAI-1- 6326	109	<20.51	0
	101	<20.51
DTR+:DT:PAI-1- 6327	103.5	<20.51	0	mean	SEM
	105	<20.51		0	0
DTR+:DT:WT 6649	2418.5	836.22	0.861442
	2561	898.72
DTR+:DT:WT 6646	2731	974.66	0.985289
	2836.5	1022.56
DTR+:DT:WT 6600	1009	275.87	0.292202
	986.5	267.85
DTR+:DT:WT 6652	3172.5	1179.05	1.15724
	3178	1181.66
DTR+:DT:WT 6696	1657.5	520.28	0.517667
	1577	488.64
DTR+:DT:WT 6566	2029	670.75	0.679555	mean	SEM
	2048.5	678.85		0.748899	0.129375

## Sheet: Fig 1E
`
2 assay	BLEO	2015-10-13
					Assay 2	Assay 1	Summary
1.664	400	0.788	BLEO:WT
1.67	400	0.653	8761	0.7205	165.34	112.962	139.151
	400
0.811	200	1.121	BLEO:WT	1.1445	273.35	209.042	241.196
0.798	200	1.168	8862
	200
0.445	100	1.147	BLEO:WT	1.184	283.412	232.428	257.92
0.438	100	1.221	8762
	100
0.294	50	1.047	BLEO:WT	0.98	231.445	161.847	196.646
0.287	50	0.913	8863
	50
0.176	25	0.683	BLEO:WT	0.702	160.627	139.025	149.826
0.163	25	0.721	8711
	25									Assay 2 Mean	Assay 2 SEM	Summary Mean	Summary SEM
0.129	12.5	0.559	BLEO:WT	0.569	126.747	87.7442	107.246		BLEO:WT	205.818	20.2117	182.368	17.7694
0.137	12.5	0.579	8521
	12.5								BLEO:P-V-	114.137	6.12164	107.304	7.3938
0.085	0	0.727	BLEO:WT	0.723	165.977	119.724	142.851
0.086	0	0.719	8766						BLEO:VTN-	221.043	23.6252	190.459	15.651
	0
		0.884	BLEO:WT	0.8905	208.646	177.907	193.277		BLEO:PAI-1-	116.777	8.47208	111.271	9.93002
		0.897	8553
									Control	90.574	4.39842	80.3682	4.24365
		0.577	BLEO:WT	0.6175	139.102	127.472	133.287
		0.658	8891
		1.289	BLEO:WT	1.263	303.537	221.017	262.277
		1.237	8892
		0.448	BLEO:P-V-	0.4125	86.8802	82.3908	84.6355
		0.377	8455
		0.488	BLEO:P-V-	0.4905	106.75	91.9706	99.3603
		0.493	8468
		0.514	BLEO:P-V-	0.528	116.303	117.188	116.745
		0.542	8829
		0.513	BLEO:P-V-	0.497	108.406	86.1946	97.3002
		0.481	8053
		0.627	BLEO:P-V-	0.6415	145.216	123.669	134.442
		0.656	8453
		0.491	BLEO:P-V-	0.4795	103.948	62.8085	83.3782
	.	0.468	8516
		0.55	BLEO:P-V-	0.534	117.831	116.343	117.087
		0.518	8378
		0.48	BLEO:P-V-	0.4735	102.419	73.7971	88.1083
		0.467	8467
		0.63	BLEO:P-V-	0.619	139.484	149.872	144.678
		0.608	8270
		1.092	BLEO:VTN-	0.998	236.031	213.691	224.861
		0.904	8182
		1.194	BLEO:VTN-	1.1035	262.906	185.515	224.21
		1.013	8876
		0.485	BLEO:VTN-	0.558	123.945	86.6172	105.281
		0.631	8880
		1.117	BLEO:VTN-	1.126	268.637	133.671	201.154
		1.135	8875
		0.971	BLEO:VTN-	0.9645	227.497	179.598	203.547
		0.958	8507
		0.77	BLEO:VTN-	0.802	186.101	148.886	167.494
		0.834	8715
		0.883	BLEO:VTN-	0.8575	200.24	170.159	185.199
		0.832	8718
		0.973	BLEO:VTN-	1.451	351.428	169.173	260.3
		1.929	8877
		0.617	BLEO:VTN-	0.592	132.606	151.563	142.084
		0.567	8714
		0.535	BLEO:PAI-1-
		0.615	8839	0.575	128.275	103.945	116.11
		0.547	BLEO:PAI-1-	0.5685	126.62	157.48	142.05
		0.59	8386
		0.306	BLEO:PAI-1-	0.3325	66.5011	55.201	60.851
		0.359	8550
		0.487	BLEO:PAI-1-	0.4835	104.967	75.9103	90.4386
		0.48	8352
		0.551	BLEO:PAI-1-	0.6045	135.79	140.152	137.971
		0.658	8675
		0.591	BLEO:PAI-1-
		0.573	7881	0.582	130.059	97.1832	113.621
		0.491	BLEO:PAI-1-	0.477	103.311	107.467	105.389
		0.463	8750
		0.509	BLEO:PAI-1-	0.5215	114.647	97.465	106.056
		0.534	8499
		0.382	BLEO:PAI-1-	0.3675	75.4169	47.1708	61.2939
		0.353	8462
		0.743	BLEO:PAI-1-	0.7155	164.066	177.767	170.917
		0.688	8767
		0.582	BLEO:PAI-1-
		0.62	8344	0.601	134.899	103.664	119.281
		0.421	Control	0.409	85.9887	64.7808	75.3847
		0.397
		0.386	Control	0.378	78.0917	63.6538	70.8727
		0.37
		0.423	Control	0.4395	93.7582	71.8248	82.7915
		0.456
		0.4	Control
		0.452		0.426	90.3192	64.2173	77.2683
		0.489	Control	0.4825	104.712	86.3354	95.5237
		0.476

## Sheet: Fig 1F
Bead Name:total mPAI-1 (#36 25ug/5x106 beads mouse anti-mPAI-1)
Bead Name:active mPAI-1 (#27 10ug/5x106 beads uPA)
2ug/mL Biot antibody (rabbit anti-mPAI-1-Biot)
no wash
8ug/mL SA-PE				pg/mL
active mPAI-1 as std				total mPAI-1
	Sample Name	MFI	Concentration	Concentration
	background	144	<12.21	<12.21
		153	<12.21
	50000pg/mL	16173	43088.8	50967.5
		17173	58846.3
	12500pg/mL	10893	12931.6	12497.3
		10549	12063
	3125pg/mL	4744	3207.18	3142.27
		4605	3077.36
	781.25pg/mL	1545.5	752.51	745.295
		1522	738.08
	195.31pg/mL	700	263.82	242.58
		620.5	221.34
	48.83pg/mL	260.5	39.12	40.305
		265.5	41.49
	12.21pg/mL	190	6.83	10.405
		202	13.98
			Total PAI-1	ng/mL
				X (Interpolated)
BLEO:P-V-	8303	91	<12.21	0	Imputed value = 0
		84	<12.21
BLEO:P-V-	8328	99	<12.21	0
		100.5	<12.21
BLEO:P-V-	8293	75.5	<12.21	0
		85	<12.21
BLEO:P-V-	8359	85.5	<12.21	0
		96.5	<12.21
BLEO:P-V-	8294	80	<12.21	0
		90	<12.21
BLEO:P-V-	8362	79.5	<12.21	0
		76	<12.21
BLEO:P-V-	8383	73	<12.21	0
		88	<12.21
BLEO:P-V-	8313	108.5	<12.21	0	Total Mean	Total SEM
		100.5	<12.21		0	0
BLEO:VTN-	8535	836.5	338.28	0.339365
		800	318.19
BLEO:VTN-	8537	1098	485.86	0.487628
		1058	462.88
BLEO:VTN-	8534	371	92.87	0.141927
		545	181.63
BLEO:VTN-	8531	1301.5	604.95	0.67502
		1488	717.27
BLEO:VTN-	8615	1098	485.86	0.462172	Total Mean	Total SEM
		970	412.84		0.421222	0.0880928
BLEO:WT	8702	585	202.59	0.165506
		419	116.93
BLEO:WT	8485	438	126.55	0.113474
		371	92.87
BLEO:WT	8706	1221.5	557.7	0.637915
		1444.5	690.81
BLEO:WT	8704	1501.5	725.52	0.656208
		1225.5	560.05
BLEO:WT	8585	1314	612.39	0.630438
		1327	620.13
BLEO:WT	8487	438	126.55	0.143663
		484.5	150.3
BLEO:WT	8584	905	376.33	0.395158
		929	389.76
BLEO:WT	8560	2751	1558.24	1.45179
		2431	1331.6
BLEO:WT	8408	2099	1106.37	1.13827	Total Mean	Total SEM
		2159	1146.35		0.592491	0.153478
BLEO:P-	8272	43	<12.21	0	Imputed value = 0
		45.5	<12.21
BLEO:P-	8245	100	<12.21	0
		89.5	<12.21
BLEO:P-	8236	77.5	<12.21	0
		73	<12.21
BLEO:P-	8244	68.5	<12.21	0
		69	<12.21
BLEO:P-	8519	55	<12.21	0
		59	<12.21
BLEO:P-	8332	79	<12.21	0
		73	<12.21
BLEO:P-	8232	84	<12.21	0
		69	<12.21
BLEO:P-	8419	82	<12.21	0	Total Mean	Total SEM
		64.5	<12.21		0	0

## Sheet: Fig 2B
DTR+PV-
R/PBS			2016-01-12
					Assay 2	Assay 1	Average
1.172	400	0.477	8826
1.916	400	0.466	DTR+:DT P-V- + PBS	0.4715	92.0672	75.3322	83.6997
	400
1.027	200	0.458	8824	0.467	90.9761	103.152	97.0639
1.052	200	0.476	DTR+:DT P-V- + PBS
	200
0.581	100	0.541	3461	0.5385	108.311	117.061	112.686
0.537	100	0.536	DTR+:DT P-V- + PBS
	100
0.314	50	0.387	8828	0.4	74.732	74.858	74.795
0.323	50	0.413	DTR+:DT P-V- + PBS
	50
0.205	25	0.329	8831	0.3745	68.5495	76.5968	72.5731
0.208	25	0.42	DTR+:DT P-V- + PBS
	25									Average	SEM
0.145	12.5	0.63	8830						DTR+:DT P-V- + PBS	90.6827	5.40246
0.136	12.5	0.632	DTR+:DT P-V- + PBS	0.631	130.738	91.2968	111.017
	12.5								DTR:DT P-V- + RR	125.678	3.40775
0.085	0	0.54	8832	0.532	106.735	75.4903	91.1128
0.08	0	0.524	DTR+:DT P-V- + PBS						DTR+:DT WT + PBS	114.282	4.07079
	0
		0.446	8777	0.4415	84.7937	80.2322	82.513		DTR-:PBS Control	67.4177	4.48568
		0.437	DTR+:DT P-V- + PBS
		0.6	8753	0.5675	115.342	130.971	123.157
		0.535	DTR:DT P-V- + RR
		0.679	8912	0.62	128.071	121.171	124.621
		0.561	DTR:DT P-V- + RR
		0.709	8610	0.7225	152.922	125.439	139.18
		0.736	DTR:DT P-V- + RR
		0.57	8778	0.568	115.464	127.81	121.637
		0.566	DTR:DT P-V- + RR
		0.547	8663	0.5325	106.857	111.371	109.114
		0.518	DTR:DT P-V- + RR
		0.559	8825	0.593	121.525	124.016	122.771
		0.627	DTR:DT P-V- + RR
		0.699	8649	0.665	138.981	153.574	146.278
		0.631	DTR:DT P-V- + RR
		0.541	8621	0.548	110.615	119.748	115.182
	.	0.555	DTR:DT P-V- + RR
		0.71	8424	0.687	144.315	116.113	130.214
		0.664	DTR:DT P-V- + RR
		0.684	8779	0.6755	141.527	107.736	124.631
		0.667	DTR:DT P-V- + RR
		0.466	8738	0.478	93.6431	124.49	109.067
		0.49	DTR+:DT WT + PBS
		0.66	3471	0.6315	130.859	107.894	119.376
		0.603	DTR+:DT WT + PBS
		0.534	3473
		0.492	DTR+:DT WT + PBS	0.513	102.129	107.894	105.011
		0.64	3335	0.651	135.587	124.016	129.802
		0.662	DTR+:DT WT + PBS
		0.487	3447	0.492	97.0374	111.371	104.204
		0.497	DTR+:DT WT + PBS
		0.662	3467	0.6625	138.375	98.0936	118.234
		0.663	DTR+:DT WT + PBS
		0.432		0.4265	92.8774	45.4579	69.1677
		0.421	DTR- C
		0.382		0.3735	76.1226	54.3096	65.2161
		0.365	DTR- C
		0.311		0.319	58.8935	45.616	52.2547
		0.327	DTR- C
		0.38		0.373	75.9645	55.258	65.6112
		0.366	DTR- C
		0.451		0.438	96.5129	82.2871	89.4
		0.425	DTR- C
		0.398		0.387	80.3903	64.7419	72.5661
		0.376	DTR- C
		0.345		0.3465	67.587	47.8289	57.708
		0.348	DTR- C
		0.403		0.4185	90.3484
		0.434	DTR- C

## Sheet: Fig 2C
mPAI-1 as std				pg/mL		PAI-1R as std
				total mPAI-1					total hPAI-1 (pg/ml)
	Sample Name	MFI	Concentration	Concentration		Sample Name	MFI	Concentration	Concentration
	background	314.5	<26.86	<26.86		background	51	<12.21	<12.21
		319.5	<26.86				55	<12.21
	110000pg/mL	15995	106541	102893		50000pg/mL	6964	>50000.00	18633
		15353	99245.7				6419	18633		Off scale or outlier
	27500pg/mL	14095	23833.8	28928.4		12500pg/mL	6348	16922.8	13570.4
		14831	34022.9				5691	10218
	6875pg/mL	7542.5	6950.68	6852.55		3125pg/mL	2710.5	3231.48	3124.5
		7382	6754.42				2548.5	3017.52
	1718.75pg/mL	2544.5	1745.07	1799.78		781.25pg/mL	807	900.97	786.915
		2667	1854.49				615	672.86
	429.69pg/mL	709	257.99	320.8		195.31pg/mL	232.5	208.01	181.89
		886.5	383.61				191	155.77
	107.42pg/mL	460.5	96.15	104.24		48.83pg/mL	116	59.01	51.025
		487	112.33				104	43.04
	26.86pg/mL	390	54.97	72.555		12.21pg/mL	91.5	26.1	18.79
		450.5	90.14				81	11.48
Murine PAI-1 Assay			Total murine PAI-1	ng/mL		PAI-1RR Assay
BAL samples				X (Interpolated)		BAL samples				X (Interpolated)
DTR+:DT P-/V- + RR	772	279.5	<26.86	0	imputed value = 0	DTR+:DT P-/V- + RR	772	90	24.04	0.053957	Imputed value from limit of detection (0.012ng) / SQRT2
		230.5	<26.86					123.5	68.9
DTR+:DT P-/V- + RR	612	254	<26.86	0		DTR+:DT P-/V- + RR	612	149.5	102.73	0.138793
		293	<26.86					160.5	116.89
DTR+:DT P-/V- + RR	625	183	<26.86	0		DTR+:DT P-/V- + RR	625	58.5	<12.21	0.00848528
		241	<26.86					39	<12.21
DTR+:DT P-/V- + RR	668	308.5	<26.86	0		DTR+:DT P-/V- + RR	668	42	<12.21	0.00848528
		308	<26.86					41.5	<12.21
DTR+:DT P-/V- + RR	680	272	<26.86	0		DTR+:DT P-/V- + RR	680	56	<12.21	0.00848528
		277	<26.86					41	<12.21
DTR+:DT P-/V- + RR	670	256	<26.86	0		DTR+:DT P-/V- + RR	670	248	227.37	0.270862
		288	<26.86					247.5	226.75
DTR+:DT P-/V- + RR	682	286	<26.86	0		DTR+:DT P-/V- + RR	682	453	478.42	0.477663
		315.5	<26.86					378.5	388.03
DTR+:DT P-/V- + RR	775	229	<26.86	0		DTR+:DT P-/V- + RR	775	974	1098.32	0.984548	outlier
		185	<26.86					774.5	862.47
DTR+:DT P-/V- + RR	627	255.5	<26.86	0	0	DTR+:DT P-/V- + RR	627	66.5	<12.21	0.00848528	0.217752
		260.5	<26.86		0			71	<12.21		0.109708
DTR+:DT P-/V- + PBS	667	241	<26.86	0		DTR+:DT P-/V- + PBS	667	31	<12.21	0	imputed value = 0
		283.5	<26.86					37.5	<12.21
DTR+:DT P-/V- + PBS	666	302	<26.86	0		DTR+:DT P-/V- + PBS	666	41.5	<12.21	0
		301.5	<26.86					39.5	<12.21
DTR+:DT P-/V- + PBS	669	330.5	<26.86	0		DTR+:DT P-/V- + PBS	669	34	<12.21	0
		336	<26.86					43	<12.21
DTR+:DT P-/V- + PBS	679	300.5	<26.86	0		DTR+:DT P-/V- + PBS	679	38	<12.21	0
		323	<26.86					57.5	<12.21
DTR+:DT P-/V- + PBS	318	293.5	<26.86	0		DTR+:DT P-/V- + PBS	318	36.5	<12.21	0
		263	<26.86					26	<12.21
DTR+:DT P-/V- + PBS	771	278.5	<26.86	0		DTR+:DT P-/V- + PBS	771	32	<12.21	0
		299.5	<26.86					40.5	<12.21
DTR+:DT P-/V- + PBS	770	164.5	<26.86	0		DTR+:DT P-/V- + PBS	770	29.5	<12.21	0
		149	<26.86					37.5	<12.21
DTR+:DT P-/V- + PBS	613	232.5	<26.86	0		DTR+:DT P-/V- + PBS	613	40	<12.21	0
		310.5	<26.86					44.5	<12.21
DTR+:DT P-/V- + PBS	671	222.5	<26.86	0	0	DTR+:DT P-/V- + PBS	671	46	<12.21	0	0
		204	<26.86		0			44	<12.21		0
DTR+:DT WT + PBS	332	768	293.02	0.543362		DTR+:DT WT + PBS	332	28.5	<12.21	0	imputed value = 0
		1066	507.63					30	<12.21
DTR+:DT WT + PBS	299	1573.5	906.74	1.086		DTR+:DT WT + PBS	299	37	<12.21	0
		1583.5	914.94					62	<12.21
DTR+:DT WT + PBS	305	1583.5	914.94	1.09682		DTR+:DT WT + PBS	305	44	<12.21	0
		1601	929.32					63.5	<12.21
DTR+:DT WT + PBS	300	2379.5	1599.5	1.97478		DTR+:DT WT + PBS	300	32.5	<12.21	0
		3063.5	2228.35					40	<12.21
DTR+:DT WT + PBS	396	1731	1037.17	1.22995		DTR+:DT WT + PBS	396	44.5	<12.21	0
		1793.5	1089.66					50	<12.21
DTR+:DT WT + PBS	405	2899	2074.22	1.94819		DTR+:DT WT + PBS	405	55	<12.21	0
		2476	1686.21					65.5	<12.21
DTR+:DT WT + PBS	461	1064.5	506.51	0.760118		DTR+:DT WT + PBS	461	34.5	<12.21	0
		1281	672.33					33	<12.21
DTR+:DT WT + PBS	587	2085	1339.5	1.45281	1.2615	DTR+:DT WT + PBS	587	31.5	<12.21	0	0
		2013.5	1277.48		0.18141			34	<12.21		0
DTR -	716	1122.5	550.21	0.550364		DTR -	716	33.5	<12.21	0
		727.5	265.38					24	<12.21
DTR -	714	1114.5	544.15	0.730752		DTR -	714	34	<12.21	0
		1160	578.75					27.5	<12.21
DTR -	713	1100	533.19	0.610061	0.630392	DTR -	713	38.5	<12.21	0	0
		888	377.23		0.0530565			27.5	<12.21		0

## Sheet: Fig 2D
BLEO
P-V-			2016-03-17
R/AK
treatment
					Assay 2	Assay 1	Summary
1.404	400	0.582	P-V- BLEO	0.582	143.255	74.2745	108.765
1.435	400	0.582	3320
	400
0.654	200	0.343	P-V- BLEO	0.3705	77.927	39.8422	58.8846
0.702	200	0.398	3317
	200
0.515	100	0.689	P-V- BLEO	0.7205	186.035	57.465	121.75
0.52	100	0.752	3318
	100
0.321	50	0.786	P-V- BLEO	0.792	208.12	94.2018	151.161
0.327	50	0.798	8423
	50
0.205	25	0.566	P-V- BLEO	0.5815	143.101	89.1861	116.143
0.203	25	0.597	8493
	25										Mean	SEM
0.147	12.5	0.724	P-V- BLEO	0.747	194.22	87.1527	140.687			P-V- BLEO	116.303	11.1197
0.142	12.5	0.77	8909
	12.5									P-V- BLEO + RR	152.51	7.64912
0.088	0	0.64	P-V- BLEO	0.634	159.317	74.1389	116.728
0.091	0	0.628	8911							P-V- BLEO + AK	110.786	7.53168
	0
		0.983	P-V- BLEO + RR	0.9665	262.02	100.709	181.364			WT BLEO	168.307	4.41225
		0.95	8910
										C	98.4718	4.39335
		0.753	P-V- BLEO + RR	0.7435	193.139	83.357	138.248
		0.734	8903
		0.906	P-V- BLEO + RR	0.9015	241.942	96.7774	169.36
		0.897	3607
		0.611	P-V- BLEO + RR	0.645	162.715	77.2568	119.986
		0.679	3507
		0.905	P-V- BLEO + RR	0.893	239.317	98.2686	168.793
		0.881	8609
		0.912	P-V- BLEO + RR	0.9095	244.413	86.8816	165.647
		0.907	8902
		0.74	P-V- BLEO + RR	0.6965	178.622	87.1527	132.887
		0.653	8619
		0.675	P-V- BLEO + RR	0.775	202.869	84.7126	143.791
		0.875	3431
		0.839	P-V- BLEO + AK	0.8425	223.718	84.8482	154.283
	.	0.846	8611
		0.581	P-V- BLEO + AK	0.575	141.093	68.8521	104.973
		0.569	8823
		0.615	P-V- BLEO + AK	0.625	156.537	87.2882	121.913
		0.635	8513
		0.545	P-V- BLEO + AK	0.4725	109.433	56.3806	82.9067
		0.4	3348
		0.486	P-V- BLEO + AK	0.512	121.634	55.7028	88.6682
		0.538	8827
		0.676	P-V- BLEO + AK	0.6875	175.842	64.5142	120.178
		0.699	8451
		0.556	P-V- BLEO + AK	0.5635	137.541	58.5495	98.0452
		0.571	8491
		0.651	P-V- BLEO + AK	0.687	175.688	82.2725	128.98
		0.723	8452
		0.565	P-V- BLEO + AK	0.547	132.444	61.803	97.1237
		0.529	8608
		0.945	WT BLEO	0.9735	264.182	92.9818	178.582
		1.002	8802
		1.024	WT BLEO	1.0005	272.521	64.5805	168.551
		0.977	8861
		0.868	WT BLEO	0.958	259.394	81.4592	170.427
		1.048	3442
		0.993	WT BLEO	0.98	266.189	88.7794	177.484
		0.967	3326
		1	WT BLEO	0.9665	262.02	87.1527	174.586
		0.933	8984
		0.965	WT BLEO	0.965	261.556	92.304	176.93
		0.965	3327
		0.989	WT BLEO	0.9425	254.606	89.9994	172.303
		0.896	8631
		0.836	WT BLEO	0.8265	218.776	90.135	154.456
		0.817	8937
		0.987	WT BLEO	1.0125	276.228	75.359	175.793
		1.038	8936
		0.674	WT BLEO	0.686	175.379	92.5299	133.954
		0.698	3494
		0.595	C	0.591	146.035	65.7342	105.885
		0.587
		0.575	C	0.5995	148.661	68.9876	108.824
		0.624
		0.587	C	0.576	141.402	61.2607	101.331
		0.565
		0.548	C	0.531	127.502	46.3491	86.9257
		0.514
		0.512	C	0.5145	122.406	56.3806	89.3932
		0.517

## Sheet: Fig 2F
BAL Murine PAI-1							BAL PAI-1RR
	Sample Name	MFI	Concentration (pg/ml)	Concentration (pg/ml)				Sample Name	MFI	Concentration (pg/ml)	Concentration (pg/ml)
	background	120.5	<12.21	<12.21				background	89	<12.21	<12.21
		110	<12.21						96.5	<12.21
	50000pg/mL	14687	78591.9	58048.8				50000pg/mL	6543.5	41020.9	53109.8
		12843.5	37505.7						6836	65198.8			Off scale or outlier
	12500pg/mL	7779	13682.2	12537.5				12500pg/mL	4038	7097.63	17293.4
		6799.5	11392.9						6190	27489.1
	3125pg/mL	2214	3185.23	3123.79				3125pg/mL	2217	3175.34	3151.42
		2134	3062.35						2183.5	3127.5
	781.25pg/mL	604	766.74	788.55				781.25pg/mL	250.5	726.4	714.995
		633.5	810.36						238.5	703.59
	195.31pg/mL	207	180	181.85				195.31pg/mL	123.5	166.08	186.305
		209.5	183.7						157.5	206.53
	48.83pg/mL	107.5	32.53	46.27				48.83pg/mL	105	<12.21	<12.21
		126	60.01						100	<12.21
	12.21pg/mL	106	30.3	22.115				12.21pg/mL	99.5	<12.21	<12.21
		95	13.93						94.5	<12.21
			Total Murine PAI-1	ng/mL						Total PAI-1RR	ng/mL
BAL samples				X (Interpolated)			BAL samples				X (Interpolated)
BLEO:P-V- + RR	295	86	<12.21	0	Imputed value of 0		BLEO:P-V- + RR	295	73.5	<12.21	0.137886	Imputed value from limit of detection (0.195ng) / SQRT2
		84	<12.21						95	<12.21
BLEO:P-V- + RR	9828	58	<12.21	0			BLEO:P-V- + RR	9828	180	563.04	0.617901
		62	<12.21						177	553.7
BLEO:P-V- + RR	322	87	<12.21	0			BLEO:P-V- + RR	322	537	1178.05	1.50534
		82	<12.21						626.5	1295.71
BLEO:P-V- + RR	420	79	<12.21	0			BLEO:P-V- + RR	420	833	1557.34	1.67773
		78	<12.21						589.5	1247.57
BLEO:P-V- + RR	421	78.5	<12.21	0			BLEO:P-V- + RR	421	148	438.85	0.406007
		74	<12.21						141.5	400.27
BLEO:P-V- + RR	170	80	<12.21	0			BLEO:P-V- + RR	170	1134	1936.19	2.12431
		83.5	<12.21						1089.5	1879.56
BLEO:P-V- + RR	315	62.5	<12.21	0	Mean	SEM	BLEO:P-V- + RR	315	295.5	817.62	1.06248	Mean	SEM
		64	<12.21		0	0			353.5	914.32		1.07595	0.27535
BLEO:P-V- + PBS	323	74	<12.21	0	Imputed value of 0		BLEO:P-V- + PBS	323	117.5	<12.21	0	Imputed value of 0
		77	<12.21						124	<12.21
BLEO:P-V- + PBS	253	85	<12.21	0			BLEO:P-V- + PBS	253	34	<12.21	0
		78	<12.21						41	<12.21
BLEO:P-V- + PBS	290	73.5	<12.21	0			BLEO:P-V- + PBS	290	72.5	<12.21	0
		68	<12.21						77	<12.21
BLEO:P-V- + PBS	423	69	<12.21	0			BLEO:P-V- + PBS	423	105.5	<12.21	0
		60	<12.21						118.5	<12.21
BLEO:P-V- + PBS	292	86	<12.21	0			BLEO:P-V- + PBS	292	101	<12.21	0
		77	<12.21						118	<12.21
BLEO:P-V- + PBS	293	82	<12.21	0			BLEO:P-V- + PBS	293	107.5	<12.21	0
		76.5	<12.21						107	<12.21
BLEO:P-V- + PBS	390	95	<12.21	0	Mean	SEM	BLEO:P-V- + PBS	390	109	<12.21	0	Mean	SEM
		87	<12.21		0	0			113.5	<12.21		0	0
BLEO:WT + PBS	658	1907	2715.64	2.77389			BLEO:WT + PBS	658	71.5	<12.21	0	Imputed value of 0
		1981	2828.36						112.5	<12.21
BLEO:WT + PBS	651	1930.5	2751.41	3.00161			BLEO:WT + PBS	651	37	<12.21	0
		2243	3229.86						21	<12.21
BLEO:WT + PBS	652	1977.5	2823.02	2.86929			BLEO:WT + PBS	652	35	<12.21	0
		2030.5	2903.92						52	<12.21
BLEO:WT + PBS	653	2291.5	3304.63	3.23153			BLEO:WT + PBS	653	78.5	<12.21	0
		2167	3112.99						112.5	<12.21
BLEO:WT + PBS	660	1809.5	2567.56	2.52045			BLEO:WT + PBS	660	118	<12.21	0
		1757	2488.01						71.5	<12.21
BLEO:WT + PBS	659	2827	4140.47	4.09964			BLEO:WT + PBS	659	39.5	<12.21	0
		2678.5	3906.66						43.5	<12.21
BLEO:WT + PBS	656	2670	3893.33	4.03068	Mean	SEM	BLEO:WT + PBS	656	36.5	<12.21	0	Mean	SEM
		2754	4025.33		3.21815	0.233511			49	<12.21		0	0
PBS:WT	548	982.5	1327.55	1.27151			PBS:WT	548	119	<12.21	0	Imputed value of 0
		943	1268.89						104	<12.21
PBS:WT	655	3990.5	6038.62	6.49631	outlier		PBS:WT	655	109.5	<12.21	0
		4178	6357.51						114.5	<12.21
PBS:WT	458	971.5	1311.21	1.20528			PBS:WT	458	101.5	<12.21	0
		864.5	1152.41						107.5	<12.21
PBS:WT	441	768.5	1010.15	0.976741			PBS:WT	441	84.5	<12.21	0
		757	993.12						103.5	<12.21
PBS:WT	459	718.5	936.12	0.921799			PBS:WT	459	118	<12.21	0
		732	956.1						103.5	<12.21
PBS:WT	546	663.5	854.73	0.851241			PBS:WT	546	101.5	<12.21	0
		690.5	894.68						102.5	<12.21
PBS:WT	486	381.5	437.93	0.409836			PBS:WT	486	103.5	<12.21	0
		365.5	414.29						106	<12.21
PBS:WT	549	1445	2017.84	2.19087	Mean	SEM	PBS:WT	549	74.5	<12.21	0	Mean	SEM
		1697.5	2398.02		1.11818	0.207785			90.5	<12.21		0	0

## Sheet: Fig 3A-C
Full Length SorlA Binding
nM	AK PAI-1			mean
5.304	1.89	1.13		1.51
10.608	3.14	1.64		2.39
21.25	5.26	2.66		3.96
42.5	8.34	4.45		6.395
85	12.8	7.33		10.065
170	19.3	11.7		15.5
340	28.6	18		23.3
680	41.4	27.6		34.5
Full Length SorlA Binding
nM	WT PAI-1			mean
6.864	3.5	3.8	3.18	3.49333
13.728	8	8.46	6.93	7.79667
27.5	16.5	15.9	12.6	15
55	24.2	23.7	18.7	22.2
110	31.2	30.7	26.2	29.3667
220	39	38.6	37.2	38.2667
440	48.5	48.3	56.2	51
VSP10 Domain Binding
nM	AK PAI-1 RU			mean
93.7	5.29	4.21		4.75
187	4.5	4.45	4.02	4.32333
375	5.52	7.93	4.71	6.05333
750	18.5	23.1	17.9	19.8333
1500	35.6	41.6	35	37.4
VSP10 Domain Binding
nM	WT PAI-1 RU			mean
11.7	1.93	2.18		2.055
23.4	4.09	3.8		3.945
46.9	4.46	6.43	4.02	4.97
93.7	9.53	21.5	7.9	12.9767
187	17.1	24.5	12.5	18.0333
375	31.4	26.5	33.7	30.5333
750	43.8	48.4	41.4	44.5333
1500	74	87.3	68.7	76.6667
VTN Somatomedin B Domain Inhibition of PAI-1-SorlA Binding
ng/ml	WT PAI-1 RU			mean
0	100	100	100	100
0.03	91.6376	95	88.9356	91.8577
0.1	84.5528	85	82.7731	84.1086
0.3	60.6272	62.2222	58.5434	60.4643
1	47.619	40.5556	43.4174	43.864
5	41.2311	30.5556	33.8936	35.2268
10	29.036	12.7778	24.2297	22.0145
20	10.0348	0.0556	3.0812	4.39053

[truncated: 8 more sheets: Fig 4A, Fig 4B-D, Fig 5A, Fig 5B, Fig 5E, Fig 6C, Supplemental Figure 1, Supplemental Fig 2]
